# Supplementary material for: Dermal White Adipose Tissue (dWAT) Is Regulated by Foxn1 and Hif-1α during the Early Phase of Skin Wound Healing
Source: Int J Mol Sci. 2021 Dec 27;23(1):257. doi: 10.3390/ijms23010257 (PMC8745105; doi:10.3390/ijms23010257)
Supplement: Supplementary file 1 [file ijms-23-00257-s001.zip]

Archive with 2 entries (2 files):
- Supp. figures_17.12.21.pptx
- Suppl. Tables_17.12.pdf
